# Supplementary material for: Effect of Fermented Rapeseed Meal in Feeds for Growing Piglets on Bone Morphological Traits, Mechanical Properties, and Bone Metabolism
Source: Animals (Basel). 2023 Mar 17;13(6):1080. doi: 10.3390/ani13061080 (PMC10044281; doi:10.3390/ani13061080)
Supplement: Supplementary file 1 [file animals-13-01080-s001.zip]

Archive with 1 entries (1 files):
- animals-2292538-SI.pdf
